# Supplementary material for: Transportan Peptide Stimulates the Nanomaterial Internalization into Mammalian Cells in the Bystander Manner through Macropinocytosis
Source: Pharmaceutics. 2021 Apr 14;13(4):552. doi: 10.3390/pharmaceutics13040552 (PMC8070997; doi:10.3390/pharmaceutics13040552)
Supplement: Supplementary file 1 [file pharmaceutics-13-00552-s001.zip]

Archive with 10 entries (9 files):
- SUPPLEMENTARY MATERIAL/
- __MACOSX/._SUPPLEMENTARY MATERIAL
- SUPPLEMENTARY MATERIAL/.DS_Store
- __MACOSX/SUPPLEMENTARY MATERIAL/._.DS_Store
- SUPPLEMENTARY MATERIAL/Colocolization of silver nanoparticles and early endosomes by Hela cells as visualized by confocal microscopy.avi
- __MACOSX/SUPPLEMENTARY MATERIAL/._Colocolization of silver nanoparticles and early endosomes by Hela cells as visualized by confocal microscopy.avi
- SUPPLEMENTARY MATERIAL/Colocolization of silver nanoparticles and late endosomes by Hela cells as visualized by confocal microscopy.avi
- __MACOSX/SUPPLEMENTARY MATERIAL/._Colocolization of silver nanoparticles and late endosomes by Hela cells as visualized by confocal microscopy.avi
- SUPPLEMENTARY MATERIAL/pharmaceutics-1175264 - supplementary for proof.docx
- __MACOSX/SUPPLEMENTARY MATERIAL/._pharmaceutics-1175264 - supplementary for proof.docx
